# Supplementary material for: Thin Magnetically Permeable Targets for Inductive Sensing: Application to Limb Prosthetics
Source: Sensors (Basel). 2019 Sep 19;19(18):4041. doi: 10.3390/s19184041 (PMC6767675; doi:10.3390/s19184041)
Supplement: Supplementary file 1 [file sensors-19-04041-s001.zip]

Archive with 1 entries (1 files):
- sensors-574889-supplementary.xlsx
