# Supplementary material for: Thin Magnetically Permeable Targets for Inductive Sensing: Application to Limb Prosthetics
Source: Sensors (Basel). 2019 Sep 19;19(18):4041. doi: 10.3390/s19184041 (PMC6767675; doi:10.3390/s19184041)
Supplement: Supplementary file 1 [file sensors-19-04041-s001.zip › sensors-574889-supplementary.xlsx]

## Sheet: Fig.6a
Figure 6a data. Calibration test results at different iron concentrations.
85 wt%
Sample 1		Sample 2		Sample 3
Distance	Signal	Distance	Signal	Distance	Signal
mm	counts	mm	counts	mm	counts
0	-1094713	0	-1.09182e+06	0	-1050584
0.25	-1001741	0.25	-1.0012e+06	0.25	-966278
0.5	-914719	0.5	-916368	0.5	-881554
0.75	-842059	0.75	-839745	0.75	-809672
1	-774035	1	-774084	1	-743667
1.25	-713644	1.25	-714396	1.25	-684454
1.5	-656073	1.5	-656799	1.5	-630649
1.75	-607966	1.75	-606150	1.75	-580959
2	-560103	2	-559260	2	-535896
3	-412284	3	-410555	3	-392526
4	-306834	4	-305728	4	-291520
5	-231219	5	-230107	5	-219455
6	-175964	6	-175297	6	-166645
7	-135324	7	-134851	7	-127935
8	-105106	8	-104697	8	-99176
9	-82512	9	-82104.2	9	-77892
10	-65472	10	-64869.2	10	-61439
11	-52352	11	-51879.2	11	-49037
12	-42201	12	-41728.2	12	-39509
13	-34173	13	-33765.2	13	-31970
14	-27941	14	-27664.2	14	-26064
77 wt%
Sample 1		Sample 2		Sample 3
Distance	Signal	Distance	Signal	Distance	Signal
mm	counts	mm	counts	mm	counts
0	-784679	0	-784706	0	-819052
0.25	-721677	0.25	-711845	0.25	-755288
0.5	-654748	0.5	-648255	0.5	-688105
0.75	-596971	0.75	-590130	0.75	-627499
1	-546141	1	-538987	1	-574778
1.25	-500999	1.25	-495071	1.25	-526680
1.5	-460318	1.5	-453587	1.5	-483414
1.75	-422465	1.75	-416975	1.75	-444176
2	-389164	2	-383679	2	-408434
3	-282422	3	-278120	3	-296932
4	-208620	4	-205211	4	-218559
5	-156208	5	-153382	5	-163437
6	-118790	6	-116217	6	-123759
7	-91047.6	7	-89334	7	-94752
8	-70738.6	8	-69332	8	-73406
9	-55432.6	9	-54288	9	-57188
10	-43977.6	10	-43029	10	-45177
11	-35100.6	11	-34349	11	-35974
12	-28184.6	12	-27659	12	-28863
13	-22895.6	13	-22474	13	-23379
14	-18719.6	14	-18455	14	-19071
75 wt%
Sample 1		Sample 2		Sample 3
Distance	Signal	Distance	Signal	Distance	Signal
mm	counts	mm	counts	mm	counts
0	-663151	0	-748098	0	-752503
0.25	-605708	0.25	-683093	0.25	-682021
0.5	-548559	0.5	-619013	0.5	-620017
0.75	-498305	0.75	-564291	0.75	-564143
1	-454422	1	-515248	1	-515161
1.25	-415939	1.25	-472098	1.25	-472221
1.5	-380272	1.5	-432992	1.5	-432409
1.75	-348975	1.75	-397575	1.75	-397426
2	-320487	2	-365713	2	-365939
3	-231751	3	-265410	3	-264054
4	-170452	4	-195146	4	-194217
5	-127565	5	-146010	5	-145090
6	-96748	6	-110523	6	-109530
7	-74361	7	-84790	7	-83923.7
8	-57843	8	-65801	8	-64699.7
9	-45442	9	-51602	9	-50601.7
10	-36108	10	-40865	10	-39928.7
11	-29025	11	-32708	11	-31639.7
12	-23512	12	-26279	12	-25603.7
13	-19139	13	-21318	13	-20706.7
14	-15749	14	-17403	14	-16922.7

## Sheet: Fig.6b
Figure 6b. Slope of calibration curve at different iron concentrations and distance ranges.
Iron Concentration	Sample	Distance Range	Slope
85 wt%	1	0-1mm	308176
		1-2mm	207615
		2-3mm	143370
		3-4mm	101006
		4-5mm	72065
	2	0-1mm	318771
		1-2mm	215158
		2-3mm	148705
		3-4mm	104827
		4-5mm	75621
	3	0-1mm	320415
		1-2mm	213417
		2-3mm	147819
		3-4mm	105450
		4-5mm	75615
77 wt%	1	0-1mm	246535
		1-2mm	166077
		2-3mm	111502
		3-4mm	78373
		4-5mm	55122
	2	0-1mm	245261
		1-2mm	155485
		2-3mm	105559
		3-4mm	72909
		4-5mm	51829
	3	0-1mm	240713
		1-2mm	156995
		2-3mm	106742
		3-4mm	73802
		4-5mm	52412
75 wt%	1	0-1mm	237025
		1-2mm	149296
		2-3mm	101885
		3-4mm	69837
		4-5mm	49127
	2	0-1mm	233801
		1-2mm	149437
		2-3mm	100303
		3-4mm	70264
		4-5mm	49136
	3	0-1mm	209944
		1-2mm	133934
		2-3mm	88736
		3-4mm	61299
		4-5mm	42887

## Sheet: Fig.7
Figure 7. Calibration test results for different thickness constructs.
1.00 mm thickness
Sample 1		Sample 2		Sample 3
Distance	Signal	Distance	Signal	Distance	Signal
mm	counts	mm	counts	mm	counts
0	-1094721	0	-1.09182e+06	0	-1050576
0.05	-1080041	0.05	-1.07904e+06	0.05	-1041144
0.1	-1059479	0.1	-1.05709e+06	0.1	-1020590
0.15	-1038694	0.15	-1.03619e+06	0.15	-1001771
0.2	-1018613	0.2	-1.01974e+06	0.2	-983992
0.25	-1001749	0.25	-1.00126e+06	0.25	-966327
0.3	-984487	0.3	-982044	0.3	-949471
0.35	-964692	0.35	-965014	0.35	-929330
0.4	-950889	0.4	-949941	0.4	-914468
0.45	-931098	0.45	-931639	0.45	-898985
0.5	-914727	0.5	-916370	0.5	-881605
0.55	-900349	0.55	-900446	0.55	-866647
0.6	-885916	0.6	-884672	0.6	-852042
0.75	-842067	0.75	-839747	0.75	-809664
1	-774043	1	-774086	1	-743659
1.25	-713652	1.25	-714338	1.25	-684446
1.5	-656122	1.5	-656861	1.5	-630641
1.75	-607974	1.75	-606152	1.75	-580951
2	-560111	2	-559323	2	-535949
3	-412229	3	-410557	3	-392518
4	-306842	4	-305730	4	-291512
5	-231227	5	-230109	5	-219447
6	-175972	6	-175235	6	-166637
7	-135332	7	-134853	7	-127863
8	-105114	8	-104570	8	-99183
9	-82585	9	-82106.2	9	-77884
10	-65480	10	-64871.2	10	-61431
11	-52360	11	-51881.2	11	-49000
12	-42209	12	-41730.2	12	-39501
13	-34116	13	-33767.2	13	-31962
14	-28014	14	-27666.2	14	-25990
0.75 mm thickness
Sample 1		Sample 2		Sample 3
Distance	Signal	Distance	Signal	Distance	Signal
mm	counts	mm	counts	mm	counts
0	-845995	0	-857877	0	-807672
0.05	-837191	0.05	-843040	0.05	-793964
0.1	-821769	0.1	-824373	0.1	-777534
0.15	-804160	0.15	-807645	0.15	-760040
0.2	-786431	0.2	-791158	0.2	-746800
0.25	-772306	0.25	-775731	0.25	-732922
0.3	-757057	0.3	-760779	0.3	-719445
0.35	-743104	0.35	-746601	0.35	-702611
0.4	-728391	0.4	-730938	0.4	-689013
0.45	-715568	0.45	-718594	0.45	-676555
0.5	-702627	0.5	-704280	0.5	-664602
0.55	-687380	0.55	-693047	0.55	-652265
0.6	-675640	0.6	-679240	0.6	-640429
0.75	-638971	0.75	-643294	0.75	-605927
1	-584665	1	-588203	1	-553391
1.25	-535228	1.25	-539069	1.25	-506554
1.5	-492086	1.5	-494726	1.5	-464239
1.75	-452329	1.75	-455182	1.75	-426451
2	-416166	2	-418630	2	-392713
3	-302457	3	-304366	3	-284453
4	-222779	4	-224182	4	-209602
5	-166816	5	-168019	5	-156994
6	-126558	6	-127319	6	-118990
7	-97114	7	-97670.9	7	-91458.8
8	-75297	8	-75916.9	8	-70998.8
9	-59080	9	-59397.9	9	-55625.8
10	-46871	10	-46994.9	10	-44198.8
11	-37438	11	-37595.9	11	-35322.8
12	-30096	12	-30285.9	12	-28436.8
13	-24451	13	-24476.9	13	-23118.8
14	-20013	14	-20102.9	14	-18942.8
0.50 mm thickness
Sample 1		Sample 2		Sample 3
Distance	Signal	Distance	Signal	Distance	Signal
mm	counts	mm	counts	mm	counts
0	-758079	0	-661615	0	-665953
0.05	-740359	0.05	-645287	0.05	-654699
0.1	-723344	0.1	-629740	0.1	-642081
0.15	-708613	0.15	-615290	0.15	-629880
0.2	-694382	0.2	-603199	0.2	-615660
0.25	-680903	0.25	-592205	0.25	-603575
0.3	-666618	0.3	-579814	0.3	-593247
0.35	-653079	0.35	-567426	0.35	-580916
0.4	-640458	0.4	-555641	0.4	-570957
0.45	-628062	0.45	-544525	0.45	-555714
0.5	-617188	0.5	-534877	0.5	-545271
0.55	-604916	0.55	-525091	0.55	-533545
0.6	-595321	0.6	-513751	0.6	-520549
0.75	-560273	0.75	-486013	0.75	-491450
1	-513186	1	-443078	1	-446977
1.25	-468923	1.25	-405084	1.25	-408299
1.5	-429875	1.5	-369914	1.5	-373627
1.75	-394517	1.75	-340173	1.75	-343016
2	-361780	2	-312122	2	-314592
3	-262147	3	-225608	3	-227155
4	-192581	4	-165612	4	-167072
5	-143957	5	-123941	5	-125014
6	-108652	6	-93787.8	6	-94729
7	-83238.7	7	-72101.8	7	-72912
8	-64402.7	8	-56210.8	8	-56783
9	-50436.7	9	-44327.8	9	-44679
10	-39893.7	10	-35255.8	10	-35636
11	-31799.7	11	-28369.8	11	-28751
12	-25565.7	12	-22790.8	12	-23399
13	-20866.7	13	-18548.8	13	-19418
14	-16950.7	14	-15250.8	14	-16026

## Sheet: Fig.8
Figure 8. Calibration test results after different durations of use.
Pre wear
Distance	Signal
mm	counts
0	-884959
0.25	-804778
0.5	-721329
0.75	-650550
1	-587683
1.25	-530424
1.5	-480380
1.75	-436983
2	-397840
3	-276598
4	-196679
5	-142097
6	-103872
7	-76924.9
8	-57642.2
9	-43485.8
10	-33178
11	-25639.1
12	-19993
13	-15727.2
14	-12500.9
15	-10048
1 Day
Distance	Signal
mm	counts
0	-914563
0.25	-820587
0.5	-736076
0.75	-662630
1	-599538
1.25	-543448
1.5	-490922
1.75	-447226
2	-406897
3	-283437
4	-201649
5	-145790
6	-107326
7	-79762.7
8	-60004.6
9	-45264.4
10	-35025.8
11	-27256.2
12	-21285.1
13	-16908.9
14	-13341.6
15	-10638.1
3 Day
Distance	Signal
mm	counts
0.1	-868203
0.35	-778499
0.6	-699575
0.85	-633869
1.1	-573395
1.35	-518411
1.6	-471906
1.85	-429499
2.85	-299259
3.85	-213117
4.85	-154218
5.85	-113280
6.85	-84352.1
7.85	-63594.4
8.85	-48364.6
9.85	-37050.6
10.85	-28664.4
11.85	-22333.1
12.85	-17508.2
13.85	-13874.4
14.85	-11110.1
7 Day
Distance	Signal
mm	counts
0.17	-830739
0.42	-748118
0.67	-675966
0.92	-611354
1.17	-551786
1.42	-500968
1.67	-456492
2.67	-317152
3.67	-224973
4.67	-162351
5.67	-119171
6.67	-88354.8
7.67	-66131.9
8.67	-50197.1
9.67	-38304.9
10.67	-29565.9
11.67	-22962
12.67	-18060.9
13.67	-14240
14.67	-11340.6
10 Day
Distance	Signal
mm	counts
0.1	-890562
0.35	-796464
0.6	-718844
0.85	-649575
1.1	-587917
1.35	-532768
1.6	-485690
1.85	-440663
2.85	-307905
3.85	-219830
4.85	-159058
5.85	-116664
6.85	-86446.6
7.85	-65013.8
8.85	-49256.6
9.85	-37697.1
10.85	-29249.6
11.85	-22745.5
12.85	-17811.5
13.85	-14093.4
14.85	-11131.2
14 Day
Distance	Signal
mm	counts
0	-943733
0.25	-846211
0.5	-764816
0.75	-693466
1	-626484
1.25	-568316
1.5	-517565
1.75	-470559
2.75	-327599
3.75	-233755
4.75	-168725
5.75	-123766
6.75	-91646.6
7.75	-68563.2
8.75	-52078.9
9.75	-39716
10.75	-30525.4
11.75	-23762.9
12.75	-18544.1
13.75	-14523.8
14.75	-11613.6
